# Supplementary material for: A new quadrannulate species of Orobdella (Hirudinida, Arhynchobdellida, Orobdellidae) from western Honshu, Japan
Source: Zookeys. 2016 Jan 14;(553):33–51. doi: 10.3897/zookeys.553.6723 (PMC4740979; doi:10.3897/zookeys.553.6723)
Supplement: XML Treatment for Orobdella naraharaetmagarum [file zookeys.553.6723-treatment1.xml]

<!DOCTYPE tp:taxon-treatment
  PUBLIC "-//TaxonX//DTD Taxonomic Treatment Publishing DTD v0 20100105//EN" "tax-treatment-NSO.dtd">
<tp:taxon-treatment xmlns:tp="http://www.plazi.org/taxpub"><tp:treatment-meta><kwd-group><label>Taxon classification</label><kwd><named-content content-type="kingdom">Animalia</named-content></kwd><kwd><named-content content-type="order">Arhynchobdellida</named-content></kwd><kwd><named-content content-type="family">Orobdellidae</named-content></kwd></kwd-group><mixed-citation publication-type="journal"><person-group><name><surname>Nakano</surname><given-names>Takafumi</given-names></name></person-group><article-title>A new quadrannulate species of <italic><tp:taxon-name><tp:taxon-name-part taxon-name-part-type="genus">Orobdella</tp:taxon-name-part></tp:taxon-name></italic> (<tp:taxon-name><tp:taxon-name-part taxon-name-part-type="class">Hirudinida</tp:taxon-name-part></tp:taxon-name>, <tp:taxon-name><tp:taxon-name-part taxon-name-part-type="order">Arhynchobdellida</tp:taxon-name-part></tp:taxon-name>, <tp:taxon-name><tp:taxon-name-part taxon-name-part-type="family">Orobdellidae</tp:taxon-name-part></tp:taxon-name>) from western Honshu, Japan</article-title><source>Zookeys</source><day>14</day><month>1</month><year>2016</year><volume>2016</volume><issue>553</issue><fpage>33</fpage><lpage>51</lpage><pub-id pub-id-type="doi">10.3897/zookeys.553.6723</pub-id></mixed-citation></tp:treatment-meta><tp:nomenclature><tp:taxon-name>
              <tp:taxon-name-part taxon-name-part-type="genus">Orobdella</tp:taxon-name-part>
              <tp:taxon-name-part taxon-name-part-type="species">naraharaetmagarum</tp:taxon-name-part>
              <object-id xmlns:xlink="http://www.w3.org/1999/xlink" content-type="zoobank" xlink:type="simple">http://zoobank.org/5A831984-50F6-433A-A058-ED2ECFF2DFDC</object-id>
            </tp:taxon-name><tp:taxon-status xmlns:xlink="http://www.w3.org/1999/xlink" xlink:type="simple">sp. n.</tp:taxon-status><xref ref-type="fig" rid="F2">Figs 2</xref><xref ref-type="fig" rid="F3">, 3</xref><xref ref-type="fig" rid="F4">, 4</xref><xref ref-type="fig" rid="F5">, 5</xref></tp:nomenclature><tp:treatment-sec sec-type="Diagnosis"><title>Diagnosis.</title><p>Body length of mature individual less than 5 cm. Somite IV uniannulate, somites VIII–XXV quadrannulate. Male gonopore in middle of XI b6, female gonopore in middle of XIII a1, behind gastropore, gonopores separated by 1/2 + 4 + 1/2 annuli. Clitellum in XI b5 to XIII a2. Pharynx reaching to XIII b5/b6–XIII/XIV. Gastropore conspicuous, in middle of XIII a1. Gastroporal duct bulbous, slightly winding at junction with gastropore. Paired epididymides in XIV b6–XV b5 to XVIII b6–XX a2/b5, occupying 16–20 annuli (four to five somites). Atrial cornua developed, ellipsoid or ovate.</p></tp:treatment-sec><tp:treatment-sec sec-type="type material"><title>Type materials.</title><p>
              <bold>Holotype.</bold> <named-content xmlns:xlink="http://www.w3.org/1999/xlink" content-type="dwc:institutional_code" xlink:type="simple">KUZ</named-content> Z1652, dissected, collected from under a rock along a mountain trail at Mt. Kanmuriyama, Hatsukaichi, Hiroshima Pref., Japan (<named-content xmlns:xlink="http://www.w3.org/1999/xlink" content-type="dwc:verbatimCoordinates" xlink:type="simple">34.47325°, 132.10362°</named-content>; Elev. 757 m; locality number 5), by TN on 25 April 2015. <bold>Paratypes.</bold> Two specimens from near the type locality, along a forest road, “Japan National Route 488”, Hatsukaichi, both dissected: <named-content xmlns:xlink="http://www.w3.org/1999/xlink" content-type="dwc:institutional_code" xlink:type="simple">KUZ</named-content> Z1582, under a rock (<named-content xmlns:xlink="http://www.w3.org/1999/xlink" content-type="dwc:verbatimCoordinates" xlink:type="simple">34.50118°, 132.08933°</named-content>; Elev. 790 m; locality number 5), by Yoshiko Yamane on 10 August 2014, and <named-content xmlns:xlink="http://www.w3.org/1999/xlink" content-type="dwc:institutional_code" xlink:type="simple">KUZ</named-content> Z1654, under a rotten tree (<named-content xmlns:xlink="http://www.w3.org/1999/xlink" content-type="dwc:verbatimCoordinates" xlink:type="simple">34.50182°, 132.08961°</named-content>; Elev. 791 m; locality number 5), by TN on 16 June 2015. For locality numbers, see Fig. <xref ref-type="fig" rid="F1">1</xref>.</p><p>
              <bold>Additional materials.</bold> In total four specimens were examined, all dissected. Three specimens collected from Hiroshima Pref., Japan: <named-content xmlns:xlink="http://www.w3.org/1999/xlink" content-type="dwc:institutional_code" xlink:type="simple">KUZ</named-content> Z1360, from Hosomi, Kitahiroshima (<named-content xmlns:xlink="http://www.w3.org/1999/xlink" content-type="dwc:verbatimCoordinates" xlink:type="simple">34.685°, 132.292°</named-content>; Elev. 470 m; locality number 4), by Yukiko Narahara on 9 July 2011; <named-content xmlns:xlink="http://www.w3.org/1999/xlink" content-type="dwc:institutional_code" xlink:type="simple">KUZ</named-content> Z1380, from Mt. Azumayama, Hiwacho, Shobara (<named-content xmlns:xlink="http://www.w3.org/1999/xlink" content-type="dwc:verbatimCoordinates" xlink:type="simple">35.0639°, 133.0268°</named-content>; Elev. 1010 m; locality number 2), by Ayane Maga on 3 October 2011; and <named-content xmlns:xlink="http://www.w3.org/1999/xlink" content-type="dwc:institutional_code" xlink:type="simple">KUZ</named-content> Z1655, from under a rock along a mountain trail at Mt. Izaiyama, Hiwacho-Mitsugaichi, Shobara (<named-content xmlns:xlink="http://www.w3.org/1999/xlink" content-type="dwc:verbatimCoordinates" xlink:type="simple">35.00143°, 133.04640°</named-content>; Elev. 906 m; locality number 3), by TN on 17 June 2015. <named-content xmlns:xlink="http://www.w3.org/1999/xlink" content-type="dwc:institutional_code" xlink:type="simple">KUZ</named-content> Z1535, collected from under a rock along a mountain trail at Mt. Iimoriyama, Noigura, Kotoura, Tottori Pref., Japan (<named-content xmlns:xlink="http://www.w3.org/1999/xlink" content-type="dwc:verbatimCoordinates" xlink:type="simple">35.37603°, 133.59953°</named-content>; Elev. 619 m; locality number 1), by TN on 11 December 2013. For locality numbers, see Fig. <xref ref-type="fig" rid="F1">1</xref>.</p><!--PageBreak--></tp:treatment-sec><tp:treatment-sec sec-type="Etymology"><title>Etymology.</title><p>The specific name is a noun in the genitive case formed directly from the names of Ms Yukiko Narahara and Ms Ayane Maga, who collected specimens of this new species. Its stem is determined as “naraharaetmag” herein.</p></tp:treatment-sec><tp:treatment-sec sec-type="Description of holotype"><title>Description of holotype.</title><p>Body firm and muscular, elongate, with constant width in caudal direction, dorsoventrally compressed, <abbrev xmlns:xlink="http://www.w3.org/1999/xlink" xlink:title="body length" xlink:type="simple">BL</abbrev> 40.0 mm, <abbrev xmlns:xlink="http://www.w3.org/1999/xlink" xlink:title="maximum body width" xlink:type="simple">BW</abbrev> 5.3 mm (Fig. <xref ref-type="fig" rid="F2">2</xref>). Caudal sucker ventral, elliptic, <abbrev xmlns:xlink="http://www.w3.org/1999/xlink" xlink:title="caudal sucker length" xlink:type="simple">CL</abbrev> 2.4 mm, <abbrev xmlns:xlink="http://www.w3.org/1999/xlink" xlink:title="caudal sucker width" xlink:type="simple">CW</abbrev> 3.0 mm (Figs <xref ref-type="fig" rid="F2">2B</xref>, <xref ref-type="fig" rid="F3">3D</xref>).</p><fig id="F2" position="float" orientation="portrait"><label>Figure 2.</label><caption><p>
          <italic><tp:taxon-name><tp:taxon-name-part taxon-name-part-type="genus">Orobdella</tp:taxon-name-part> <tp:taxon-name-part taxon-name-part-type="species">naraharaetmagarum</tp:taxon-name-part></tp:taxon-name></italic> sp. n., holotype, <named-content xmlns:xlink="http://www.w3.org/1999/xlink" content-type="dwc:institutional_code" xlink:type="simple">KUZ</named-content> Z1652. <bold>A</bold> Dorsal and <bold>B</bold> ventral views. Scale bar: 5 mm.</p></caption><graphic xmlns:xlink="http://www.w3.org/1999/xlink" xlink:href="zookeys-553-033-g002.jpg" position="float" orientation="portrait" xlink:type="simple" id="oo_73097.jpg"/></fig><p>Somite I completely merged with prostomium (Fig. <xref ref-type="fig" rid="F3">3A</xref>). Somites II–IV uniannulate, II not separate from I (Fig. <xref ref-type="fig" rid="F3">3A</xref>). Somite V biannulate, (a1 + a2) &gt; a3; a3 forming posterior margin of oral sucker (Fig. <xref ref-type="fig" rid="F3">3A, B</xref>). Somites VI and VII triannulate, <!--PageBreak-->a1 = a2 = a3 (Fig. <xref ref-type="fig" rid="F3">3A, B</xref>). Somites VIII–XXV quadrannulate, a1 = a2 = b5 = b6 (Fig. <xref ref-type="fig" rid="F3">3A–E</xref>). Somite XXVI dorsally triannulate, a1 &gt; a2 &lt; a3, a3 with slight furrow; ventrally biannulate, (a1 + a2) &gt; a3, (a1 + a2) with slight furrow; (a1 + a2) being ventrally last complete annulus (Fig. <xref ref-type="fig" rid="F3">3C, D</xref>). Somite XXVII uniannulate with slight dorsal furrow; anus behind it with no post-anal annulus (Fig. <xref ref-type="fig" rid="F3">3C</xref>).</p><fig id="F3" position="float" orientation="portrait"><label>Figure 3.</label><caption><p>
          <italic><tp:taxon-name><tp:taxon-name-part taxon-name-part-type="genus">Orobdella</tp:taxon-name-part> <tp:taxon-name-part taxon-name-part-type="species">naraharaetmagarum</tp:taxon-name-part></tp:taxon-name></italic> sp. n., holotype, <named-content xmlns:xlink="http://www.w3.org/1999/xlink" content-type="dwc:institutional_code" xlink:type="simple">KUZ</named-content> Z1652. <bold>A</bold> Dorsal and <bold>B</bold> ventral views of somites I–VIII. <bold>C</bold> Dorsal and <bold>D</bold> ventral views of somites XXIV–XXVII and caudal sucker <bold>E</bold> Ventral view of somites XI–XIII <bold>F</bold> Ventral view of gastropore and female gonopore <bold>G</bold> Ventral view of gastroporal duct. Scale bars: 1 mm (<bold>C–E, G</bold>), 0.5 mm (<bold>A, B</bold>) and 0.25 mm (<bold>F</bold>). Abbreviations: af, annular furrow; an, anus; cp, crop; fg, female gonopore; gd, gastroporal duct; gp, gastropore; mg, male gonopore; np, nephridiopore; and ph, pharynx.</p></caption><graphic xmlns:xlink="http://www.w3.org/1999/xlink" xlink:href="zookeys-553-033-g003.jpg" position="float" orientation="portrait" xlink:type="simple" id="oo_73098.jpg"/></fig><p>Male gonopore in middle of XI b6 (Fig. <xref ref-type="fig" rid="F3">3E</xref>). Female gonopore slightly anterior to middle of XIII a1, inconspicuous, located posterior to gastropore (Fig. <xref ref-type="fig" rid="F3">3E, F</xref>). Gonopores separated by 1/2 + 4 + 1/2 annuli (Fig. <xref ref-type="fig" rid="F3">3E</xref>).</p><p>Anterior ganglionic mass in VI a2 and a3. Ganglion VII in a2. Ganglia VIII–X, of each somite, in a2. Ganglia XI and XII, of each somite, in a2 (Fig. <xref ref-type="fig" rid="F4">4A</xref>). Ganglion XIII in a2 and b5 (Fig. <xref ref-type="fig" rid="F4">4A</xref>). Ganglion XIV in a2 (Fig. <xref ref-type="fig" rid="F4">4A</xref>). Ganglia XV–XX, of each somite, in a1 and a2 (Fig. <xref ref-type="fig" rid="F4">4A</xref>). Ganglia XXI–XXIII, of each somite, in a2. Ganglion XXIV in a1. Ganglion XXV in b6 of XXIV and a1 of XXV. Ganglion XXVI in b5 and b6 of XXV. Posterior ganglionic mass in (a1 + a2) of XXVI.</p><fig id="F4" position="float" orientation="portrait"><label>Figure 4.</label><caption><p>
          <italic><tp:taxon-name><tp:taxon-name-part taxon-name-part-type="genus">Orobdella</tp:taxon-name-part> <tp:taxon-name-part taxon-name-part-type="species">naraharaetmagarum</tp:taxon-name-part></tp:taxon-name></italic> sp. n., holotype, <named-content xmlns:xlink="http://www.w3.org/1999/xlink" content-type="dwc:institutional_code" xlink:type="simple">KUZ</named-content> Z1652. <bold>A</bold> Dorsal view of reproductive system including ventral nervous system. <bold>B</bold> Dorsal (including positions of ganglia XI and XII), <bold>C</bold> lateral, and <bold>D</bold> ventral views of male atrium. <bold>E</bold> Dorsal view of female reproductive system including position of ganglion XIII. Scale bars: 2 mm (<bold>A</bold>), 0.5 mm (<bold>B–D</bold>) and 0.25 mm (<bold>E</bold>). Abbreviations: ac, atrial cornua; at, atrium; cod, common oviduct; ed, ejaculatory duct; ep, epididymis; gp, gastropore; od, oviduct; ov, ovisac; and ts, testisac.</p></caption><graphic xmlns:xlink="http://www.w3.org/1999/xlink" xlink:href="zookeys-553-033-g004.jpg" position="float" orientation="portrait" xlink:type="simple" id="oo_73099.jpg"/></fig><p>Eyes in three pairs, first pair dorsally on posterior margin of II, second and third pairs dorsolaterally on posterior margin of V (a1 + a2) (Fig. <xref ref-type="fig" rid="F3">3A</xref>). Papillae numerous, minute, hardly visible, one row on every annulus.</p><p>Nephridiopores in 17 pairs, one each situated ventrally at posterior margin of a1 of each somite in VIII–XXIV (Fig. <xref ref-type="fig" rid="F3">3B, D, E</xref>).</p><p>Pharynx agnathous, euthylaematous, reaching to XIII b5/b6 (Fig. <xref ref-type="fig" rid="F3">3G</xref>). Crop tubular, acecate, reaching to XIX b5/b6. Gastropore conspicuous, ventral, slightly anterior to middle of XIII a1 (Fig. <xref ref-type="fig" rid="F3">3E, F</xref>). Gastroporal duct bulbous, slightly winding at junction with gastropore, joining with crop in XIV a1 (Fig. <xref ref-type="fig" rid="F3">3G</xref>). Intestine tubular, acecate, reaching to XXIV a1. Rectum tubular, thin-walled, straight.</p><p>Testisacs multiple (Fig. <xref ref-type="fig" rid="F4">4A</xref>); on right side, in XVIII b6 to XXIV a2, in total app. 28 testisacs, 1 in XVIII, 3 in XIX, 5 in XX, 4 in XXI, 6 in XXII, 7 in XXIII, 2 in XXIV; on left side, in XIX a1 to XXV a2, in total app. 27 testisacs, 5 in XIX, 6 in XX, 4 in XXI, 4 in XXII, 4 in XXIII, 3 in XXIV, 1 in XXV. Paired epididymides; right epididymis in XIV b6 to XVIII b6, occupying 17 annuli; left epididymis in XIV/XV to XVIII b6, occupying 16 annuli (Fig. <xref ref-type="fig" rid="F4">4A</xref>). Ejaculatory bulbs absent. Paired ejaculatory ducts; right duct in XI a2/b5 to XIV b6; left duct in XI a2/b5 to XIV/XV; coiled in position posterior to ovisacs; each duct crossing ventrally beneath each ovisac, then curved in position anterior to ovisacs; each widening from respective junction with epididymis, narrowing at junction with atrial cornua, then turning sharply inward toward atrial cornua without pre-atrial loop (Fig. <xref ref-type="fig" rid="F4">4A</xref>). Pair of muscular atrial cornua ellipsoid, in XI b5 and b6 (Fig. <xref ref-type="fig" rid="F4">4A–D</xref>). Atrium short, muscular, globular in XI b5 and b6 (Fig. <xref ref-type="fig" rid="F4">4B–D</xref>). Penis sheath and penis absent.</p><p>Paired ovisacs globular; right ovisac in XIII a2 and b5; left ovisac in XIII a1 and a2 (Fig. <xref ref-type="fig" rid="F4">4A, E</xref>). Oviducts, thin-walled, left oviduct crossing ventrally beneath nerve cord; both oviducts converging into common oviduct in XIII a2 (Fig. <xref ref-type="fig" rid="F4">4A, E</xref>). Common oviduct thin-walled, short, directly descending to female gonopore (Fig. <xref ref-type="fig" rid="F4">4E</xref>).</p></tp:treatment-sec><tp:treatment-sec sec-type="Variations"><title>Variations.</title><p>
              <abbrev xmlns:xlink="http://www.w3.org/1999/xlink" xlink:title="body length" xlink:type="simple">BL</abbrev> 48.2 (<named-content xmlns:xlink="http://www.w3.org/1999/xlink" content-type="dwc:institutional_code" xlink:type="simple">KUZ</named-content> Z1654)–33.0 (<named-content xmlns:xlink="http://www.w3.org/1999/xlink" content-type="dwc:institutional_code" xlink:type="simple">KUZ</named-content> Z1360) mm, <abbrev xmlns:xlink="http://www.w3.org/1999/xlink" xlink:title="maximum body width" xlink:type="simple">BW</abbrev> 4.4 (<named-content xmlns:xlink="http://www.w3.org/1999/xlink" content-type="dwc:institutional_code" xlink:type="simple">KUZ</named-content> Z1535)–2.7 (<named-content xmlns:xlink="http://www.w3.org/1999/xlink" content-type="dwc:institutional_code" xlink:type="simple">KUZ</named-content> Z1380) mm, <abbrev xmlns:xlink="http://www.w3.org/1999/xlink" xlink:title="caudal sucker length" xlink:type="simple">CL</abbrev> 2.5 (<named-content xmlns:xlink="http://www.w3.org/1999/xlink" content-type="dwc:institutional_code" xlink:type="simple">KUZ</named-content> Z1654)–1.2 (<named-content xmlns:xlink="http://www.w3.org/1999/xlink" content-type="dwc:institutional_code" xlink:type="simple">KUZ</named-content> Z1380) mm, <abbrev xmlns:xlink="http://www.w3.org/1999/xlink" xlink:title="caudal sucker width" xlink:type="simple">CW</abbrev> <!--PageBreak--><!--PageBreak-->3.0 (<named-content xmlns:xlink="http://www.w3.org/1999/xlink" content-type="dwc:institutional_code" xlink:type="simple">KUZ</named-content> Z1654)–1.8 (<named-content xmlns:xlink="http://www.w3.org/1999/xlink" content-type="dwc:institutional_code" xlink:type="simple">KUZ</named-content> Z1360, Z1380) mm. Somite XXVI triannulate, a1 = a2 &lt; a3 (<named-content xmlns:xlink="http://www.w3.org/1999/xlink" content-type="dwc:institutional_code" xlink:type="simple">KUZ</named-content> Z1380, Z1582); <named-content xmlns:xlink="http://www.w3.org/1999/xlink" content-type="dwc:institutional_code" xlink:type="simple">KUZ</named-content> Z1360, Z1535, Z1654, Z1655, a3 with slight dorsal furrow. Somite XXVII uniannulate or biannulate (<named-content xmlns:xlink="http://www.w3.org/1999/xlink" content-type="dwc:institutional_code" xlink:type="simple">KUZ</named-content> Z1360). Male gonopore generally in middle of XI b6, rarely slightly anterior or posterior to middle of XI b6. Female gonopore in middle of XIII a1, slightly anterior or posterior to middle of XIII a1. X b5 and XIII a2, respectively, being first and last annuli of clitellum. Eyes generally three pairs; <named-content xmlns:xlink="http://www.w3.org/1999/xlink" content-type="dwc:institutional_code" xlink:type="simple">KUZ</named-content> Z1654, Z1655, first pair dorsally on anterior margin of III; <named-content xmlns:xlink="http://www.w3.org/1999/xlink" content-type="dwc:institutional_code" xlink:type="simple">KUZ</named-content> Z1582, multiple eyes detected, one eye on left dorsal of II/III, one small eyespot on right dorsal of III, one small eyespot on left dorsal of III/IV, one small eyespot on right dorsal of IV, and two pairs of eyes dorsolaterally on posterior margin of V (a1 + a2). Pharynx reaching to XIII b5/b6–XIII/XIV. Crop reaching to XIX b5/b6–XX a1. Gastropore in middle of XIII a1, slightly anterior or posterior to middle of XIII a1. Gastroporal duct generally bulbous; <named-content xmlns:xlink="http://www.w3.org/1999/xlink" content-type="dwc:institutional_code" xlink:type="simple">KUZ</named-content> Z1360, Z1582, tubular. Intestine reaching to XXIII/XXIV–XXIV/XXV. Testisacs multiple; right side app. 11–24 sacs in XIX b6–XX b5 to XXIV b5–b6; left side app. 11–23 sacs in XIX b6–XX a2 to XXIII b6–XXV a1. Paired epididymides; right epididymis in XV a1–XV b5 to XIX a2–XX a2/b5, occupying 17–20 annuli; left epididymis in XV a1–XV b5 to XIX b5–XX a2, occupying 17–20 annuli. Paired ejaculatory ducts, curved, loosely curved, or straight in position posterior to ovisacs. Atrial cornua ovate, fusiform, or ellipsoid in XI b5 and b6; <named-content xmlns:xlink="http://www.w3.org/1999/xlink" content-type="dwc:institutional_code" xlink:type="simple">KUZ</named-content> Z1535 in XI b5–XII a. Atrium generally in XI b5 and b6; <named-content xmlns:xlink="http://www.w3.org/1999/xlink" content-type="dwc:institutional_code" xlink:type="simple">KUZ</named-content> Z1535, Z1582 in XI b6. Paired ovisacs generally in XIII a2 and b5; <named-content xmlns:xlink="http://www.w3.org/1999/xlink" content-type="dwc:institutional_code" xlink:type="simple">KUZ</named-content> Z1535, undeveloped, in XIII a2. Right or left oviduct crossing ventrally beneath nerve cord; <named-content xmlns:xlink="http://www.w3.org/1999/xlink" content-type="dwc:institutional_code" xlink:type="simple">KUZ</named-content> Z1380 both oviducts converging into common oviduct in XIII a1/a2.</p></tp:treatment-sec><tp:treatment-sec sec-type="Coloration"><title>Coloration.</title><p>In life, dorsal surface bluish gray (Fig. <xref ref-type="fig" rid="F5">5A, B</xref>), or gray; ventral surface reddish white or ash gray; clitellum, when obvious, whitish gray (Fig. <xref ref-type="fig" rid="F5">5B</xref>). Color faded in preservative; <named-content xmlns:xlink="http://www.w3.org/1999/xlink" content-type="dwc:institutional_code" xlink:type="simple">KUZ</named-content> Z1535 with one dorsal black line from VIII b5 to XXVI a2.</p><fig id="F5" position="float" orientation="portrait"><label>Figure 5.</label><caption><p>
          <italic><tp:taxon-name><tp:taxon-name-part taxon-name-part-type="genus">Orobdella</tp:taxon-name-part> <tp:taxon-name-part taxon-name-part-type="species">naraharaetmagarum</tp:taxon-name-part></tp:taxon-name></italic> sp. n., holotype, <named-content xmlns:xlink="http://www.w3.org/1999/xlink" content-type="dwc:institutional_code" xlink:type="simple">KUZ</named-content> Z1652 (<bold>A</bold>, <bold>D</bold>) and paratype, <named-content xmlns:xlink="http://www.w3.org/1999/xlink" content-type="dwc:institutional_code" xlink:type="simple">KUZ</named-content> Z1654 (<bold>B</bold>). Habitat of holotype (<bold>C</bold>). <bold>A</bold> and <bold>B</bold> Dorsal views of live animals. <bold>D</bold> Live animal found curled up under a stone at the type locality. Scale bars: 5 mm.</p></caption><graphic xmlns:xlink="http://www.w3.org/1999/xlink" xlink:href="zookeys-553-033-g005.jpg" position="float" orientation="portrait" xlink:type="simple" id="oo_73100.jpg"/></fig></tp:treatment-sec><tp:treatment-sec sec-type="Distribution"><title>Distribution.</title><p>This species was primarily collected in Hiroshima Prefecture in Chugoku District, Honshu, Japan, and in Tottori Prefecture. The lowest elevation among the localities was 470 m, and the highest was 1010 m. The locality data for this species suggested that it is distributed in mountainous regions in Chugoku District, Honshu, Japan.</p></tp:treatment-sec><tp:treatment-sec sec-type="Natural history"><title>Natural history.</title><p>This species was generally found curled up under rocks or rotten trees in moist mountainous habitats (Fig. <xref ref-type="fig" rid="F5">5 C, D</xref>). Oligochaete worms were sometimes observed in the digestive tract during specimen dissection. Therefore, this species is an earthworm-eater, as are the other known <italic><tp:taxon-name><tp:taxon-name-part taxon-name-part-type="genus">Orobdella</tp:taxon-name-part></tp:taxon-name></italic> leeches.</p><p>A mature leech with an obvious clitellum was collected on 16 June. Moreover, the holotype, which appeared to have a clitellum (Fig. <xref ref-type="fig" rid="F5">5A</xref>), was collected on 25 April. These findings suggest that the reproductive season of the new species begins in May and then continues at least to mid-to-late June.</p></tp:treatment-sec><tp:treatment-sec sec-type="Remarks"><title>Remarks.</title><p>The new species unambiguously belongs to <italic><tp:taxon-name><tp:taxon-name-part taxon-name-part-type="genus">Orobdella</tp:taxon-name-part></tp:taxon-name></italic> as it has all the generic diagnostic characteristics defined in <xref ref-type="bibr" rid="B22">Nakano et al. (2012)</xref>: post-anal annulus absent; pharynx agnathous, euthylaematous; gastropore in XIII; gastroporal duct lying on female organ; gonopores separated by more than one full somite; testisacs multiple; <!--PageBreak-->male atrium in XI without penis sheath and penis; ovisacs globular in XIII; female median reproductive system essentially lacking.</p><p>The specimens were small (up to 48 mm). However, one leech (<named-content xmlns:xlink="http://www.w3.org/1999/xlink" content-type="dwc:institutional_code" xlink:type="simple">KUZ</named-content> Z1654) was determined to be mature because it possessed an obvious clitellum. The holotype, which had a body length of 40 mm, also possessed a slightly developed clitellum and developed testisacs. Two specimens (<named-content xmlns:xlink="http://www.w3.org/1999/xlink" content-type="dwc:institutional_code" xlink:type="simple">KUZ</named-content> Z1360, Z1582) possessed a tubular gastroporal duct. This tubular gastroporal duct was thought to be observed in immature individuals because these two specimens had undeveloped, undetectable testisacs.</p><p>Taxonomic studies (<xref ref-type="bibr" rid="B14">Nakano 2010</xref>, <xref ref-type="bibr" rid="B18">2012b</xref>, <xref ref-type="bibr" rid="B19">2014</xref>, <xref ref-type="bibr" rid="B20">Nakano and Gongalsky 2014</xref>, <xref ref-type="bibr" rid="B21">Nakano and Lai 2012</xref>, <xref ref-type="bibr" rid="B23">Nakano and Seo 2014</xref>) indicate that the new species differs from the seven other quadrannulate species (i.e., <italic><tp:taxon-name><tp:taxon-name-part taxon-name-part-type="genus">Orobdella</tp:taxon-name-part> <tp:taxon-name-part taxon-name-part-type="species">esulcata</tp:taxon-name-part></tp:taxon-name></italic>, <italic><tp:taxon-name><tp:taxon-name-part taxon-name-part-type="genus">Orobdella</tp:taxon-name-part> <tp:taxon-name-part taxon-name-part-type="species">kawakatsuorum</tp:taxon-name-part></tp:taxon-name></italic> Richardson, 1975, <italic><tp:taxon-name><tp:taxon-name-part taxon-name-part-type="genus">Orobdella</tp:taxon-name-part> <tp:taxon-name-part taxon-name-part-type="species">ketagalan</tp:taxon-name-part></tp:taxon-name></italic> Nakano &amp; Lai, 2012, <italic><tp:taxon-name><tp:taxon-name-part taxon-name-part-type="genus">Orobdella</tp:taxon-name-part> <tp:taxon-name-part taxon-name-part-type="species">koikei</tp:taxon-name-part></tp:taxon-name></italic>, <italic><tp:taxon-name><tp:taxon-name-part taxon-name-part-type="genus">Orobdella</tp:taxon-name-part> <tp:taxon-name-part taxon-name-part-type="species">masaakikuroiwai</tp:taxon-name-part></tp:taxon-name></italic>, <italic><tp:taxon-name><tp:taxon-name-part taxon-name-part-type="genus">Orobdella</tp:taxon-name-part> <tp:taxon-name-part taxon-name-part-type="species">tsushimensis</tp:taxon-name-part></tp:taxon-name></italic> Nakano, 2011a, and <italic><tp:taxon-name><tp:taxon-name-part taxon-name-part-type="genus">Orobdella</tp:taxon-name-part> <tp:taxon-name-part taxon-name-part-type="species">whitmani</tp:taxon-name-part></tp:taxon-name></italic> Oka, 1895) by the following combination of characteristics (Table <xref ref-type="table" rid="T2">2</xref>): body length less than 5 cm, IV uniannulate, gonopores separated by 1/2 + 4 + 1/2 annuli, XXV quadrannulate, gastroporal duct bulbous, epididymides in XIV to XX, atrial cornua developed, ellipsoid or ovate. Among the above seven quadrannulate species, two species, <italic><tp:taxon-name><tp:taxon-name-part taxon-name-part-type="genus">Orobdella</tp:taxon-name-part> <tp:taxon-name-part taxon-name-part-type="species">koikei</tp:taxon-name-part></tp:taxon-name></italic> and <italic><tp:taxon-name><tp:taxon-name-part taxon-name-part-type="genus">Orobdella</tp:taxon-name-part> <tp:taxon-name-part taxon-name-part-type="species">masaakikuroiwai</tp:taxon-name-part></tp:taxon-name></italic>, are known to have body lengths shorter than 5 cm. <italic><tp:taxon-name><tp:taxon-name-part taxon-name-part-type="genus">Orobdella</tp:taxon-name-part> <tp:taxon-name-part taxon-name-part-type="species">naraharaetmagarum</tp:taxon-name-part></tp:taxon-name></italic> can be distinguished from these two species by the annulation of XXV and the length of the epididymides.</p><p>The new species is distinguishable from the four sexannulate species <italic><tp:taxon-name><tp:taxon-name-part taxon-name-part-type="genus">Orobdella</tp:taxon-name-part> <tp:taxon-name-part taxon-name-part-type="species">dolichopharynx</tp:taxon-name-part></tp:taxon-name></italic> Nakano, 2011b, <italic><tp:taxon-name><tp:taxon-name-part taxon-name-part-type="genus">Orobdella</tp:taxon-name-part> <tp:taxon-name-part taxon-name-part-type="species">ijimai</tp:taxon-name-part></tp:taxon-name></italic> Oka, 1895, <italic><tp:taxon-name><tp:taxon-name-part taxon-name-part-type="genus">Orobdella</tp:taxon-name-part> <tp:taxon-name-part taxon-name-part-type="species">mononoke</tp:taxon-name-part></tp:taxon-name></italic> Nakano, 2012a, and <italic><tp:taxon-name><tp:taxon-name-part taxon-name-part-type="genus">Orobdella</tp:taxon-name-part> <tp:taxon-name-part taxon-name-part-type="species">shimadae</tp:taxon-name-part></tp:taxon-name></italic> Nakano, 2011b and the octannulate species <italic><tp:taxon-name><tp:taxon-name-part taxon-name-part-type="genus">Orobdella</tp:taxon-name-part> <tp:taxon-name-part taxon-name-part-type="species">octonaria</tp:taxon-name-part></tp:taxon-name></italic> Oka, 1895, since <italic><tp:taxon-name><tp:taxon-name-part taxon-name-part-type="genus">Orobdella</tp:taxon-name-part> <tp:taxon-name-part taxon-name-part-type="species">naraharaetmagarum</tp:taxon-name-part></tp:taxon-name></italic> possesses mid-body somites that are quadrannulate.</p><table-wrap id="T2" position="float" orientation="portrait"><label>Table 2.</label><caption><p>Comparisons of morphological characters between <italic><tp:taxon-name><tp:taxon-name-part taxon-name-part-type="genus">Orobdella</tp:taxon-name-part> <tp:taxon-name-part taxon-name-part-type="species">naraharaetmagarum</tp:taxon-name-part></tp:taxon-name></italic> sp. n. and seven quadrannulate congeneric species.</p></caption><table id="TID0E6NBG" rules="all"><tbody><tr><th rowspan="1" colspan="1">Character</th><th rowspan="1" colspan="1">
              <italic><tp:taxon-name><tp:taxon-name-part taxon-name-part-type="genus">Orobdella</tp:taxon-name-part> <tp:taxon-name-part taxon-name-part-type="species">naraharaetmagarum</tp:taxon-name-part></tp:taxon-name></italic> sp. n.</th><th rowspan="1" colspan="1">
              <italic><tp:taxon-name><tp:taxon-name-part taxon-name-part-type="genus">Orobdella</tp:taxon-name-part> <tp:taxon-name-part taxon-name-part-type="species">esulcata</tp:taxon-name-part></tp:taxon-name></italic> Nakano, 2010</th><th rowspan="1" colspan="1">
              <italic><tp:taxon-name><tp:taxon-name-part taxon-name-part-type="genus">Orobdella</tp:taxon-name-part> <tp:taxon-name-part taxon-name-part-type="species">kawakatsuorum</tp:taxon-name-part></tp:taxon-name></italic> Richardson, 1975</th><th rowspan="1" colspan="1">
              <italic><tp:taxon-name><tp:taxon-name-part taxon-name-part-type="genus">Orobdella</tp:taxon-name-part> <tp:taxon-name-part taxon-name-part-type="species">ketagalan</tp:taxon-name-part></tp:taxon-name></italic> Nakano &amp; Lai, 2012</th><th rowspan="1" colspan="1">
              <italic><tp:taxon-name><tp:taxon-name-part taxon-name-part-type="genus">Orobdella</tp:taxon-name-part> <tp:taxon-name-part taxon-name-part-type="species">koikei</tp:taxon-name-part></tp:taxon-name></italic> Nakano, 2012b</th><th rowspan="1" colspan="1">
              <italic><tp:taxon-name><tp:taxon-name-part taxon-name-part-type="genus">Orobdella</tp:taxon-name-part> <tp:taxon-name-part taxon-name-part-type="species">masaakikuroiwai</tp:taxon-name-part></tp:taxon-name></italic> Nakano, 2014</th><th rowspan="1" colspan="1">
              <italic><tp:taxon-name><tp:taxon-name-part taxon-name-part-type="genus">Orobdella</tp:taxon-name-part> <tp:taxon-name-part taxon-name-part-type="species">tsushimensis</tp:taxon-name-part></tp:taxon-name></italic> Nakano, 2011a</th><th rowspan="1" colspan="1">
              <italic><tp:taxon-name><tp:taxon-name-part taxon-name-part-type="genus">Orobdella</tp:taxon-name-part> <tp:taxon-name-part taxon-name-part-type="species">whitmani</tp:taxon-name-part></tp:taxon-name></italic> Oka, 1895</th></tr><tr><td rowspan="1" colspan="1">
              <bold>Body length of mature leech</bold>
            </td><td rowspan="1" colspan="1">less than 5 cm</td><td rowspan="1" colspan="1">up to approx. 10 cm</td><td rowspan="1" colspan="1">up to approx. 10 cm</td><td rowspan="1" colspan="1">up to approx. 10 cm</td><td rowspan="1" colspan="1">less than 4 cm</td><td rowspan="1" colspan="1">less than 4 cm</td><td rowspan="1" colspan="1">up to approx. 10 cm</td><td rowspan="1" colspan="1">up to approx. 10 cm</td></tr><tr><td rowspan="1" colspan="1">
              <bold>Annulation of IV</bold>
            </td><td rowspan="1" colspan="1">uniannulate</td><td rowspan="1" colspan="1">uniannulate</td><td rowspan="1" colspan="1">biannulate</td><td rowspan="1" colspan="1">uniannulate</td><td rowspan="1" colspan="1">uniannulate</td><td rowspan="1" colspan="1">uniannulate</td><td rowspan="1" colspan="1">uniannulate</td><td rowspan="1" colspan="1">uni- or biannulate</td></tr><tr><td rowspan="1" colspan="1">
              <bold>Number of annuli between gonopores</bold>
            </td><td rowspan="1" colspan="1">1/2 + 4 + 1/2</td><td rowspan="1" colspan="1">2/3 + 4 + 1/3</td><td rowspan="1" colspan="1">6</td><td rowspan="1" colspan="1">1/2 + 4 + 1/2</td><td rowspan="1" colspan="1">1/2 + 4 + 1/2</td><td rowspan="1" colspan="1">1/2 + 4 + 1/2</td><td rowspan="1" colspan="1">1/2 + 5</td><td rowspan="1" colspan="1">1/2 + 4 + 1/2</td></tr><tr><td rowspan="1" colspan="1">
              <bold>Annulation of XXV</bold>
            </td><td rowspan="1" colspan="1">quadrannulate</td><td rowspan="1" colspan="1">quadrannulate</td><td rowspan="1" colspan="1">quadrannulate</td><td rowspan="1" colspan="1">quadrannulate</td><td rowspan="1" colspan="1">triannulate</td><td rowspan="1" colspan="1">quadrannulate</td><td rowspan="1" colspan="1">quadrannulate</td><td rowspan="1" colspan="1">quadrannulate</td></tr><tr><td rowspan="1" colspan="1">
              <bold>Gastroporal duct</bold>
            </td><td rowspan="1" colspan="1">bulbous</td><td rowspan="1" colspan="1">tubular, but bulbous at junction with gastropore</td><td rowspan="1" colspan="1">simple tubular</td><td rowspan="1" colspan="1">simple tubular</td><td rowspan="1" colspan="1">bulbous</td><td rowspan="1" colspan="1">bulbous</td><td rowspan="1" colspan="1">bulbous</td><td rowspan="1" colspan="1">bulbous</td></tr><tr><td rowspan="1" colspan="1">
              <bold>Epididymides</bold>
            </td><td rowspan="1" colspan="1">XV (posterior of XIV) to XX</td><td rowspan="1" colspan="1">XVI to XX</td><td rowspan="1" colspan="1">XVI to XVII</td><td rowspan="1" colspan="1">absent</td><td rowspan="1" colspan="1">XV to XX</td><td rowspan="1" colspan="1">XVI to XVIII</td><td rowspan="1" colspan="1">XVII to XIX</td><td rowspan="1" colspan="1">XVI to XVIII</td></tr><tr><td rowspan="1" colspan="1">
              <bold>Atrial cornua</bold>
            </td><td rowspan="1" colspan="1">developed, ellipsoid or ovate</td><td rowspan="1" colspan="1">developed, ovate</td><td rowspan="1" colspan="1">undeveloped</td><td rowspan="1" colspan="1">undeveloped</td><td rowspan="1" colspan="1">developed, ovate</td><td rowspan="1" colspan="1">developed, ovate</td><td rowspan="1" colspan="1">developed, ovate</td><td rowspan="1" colspan="1">developed, ovate</td></tr></tbody></table></table-wrap><!--PageBreak--><!--PageBreak--></tp:treatment-sec><tp:treatment-sec><!--Section generated to contain objects referenced in tp:taxon-treatment.--><fig id="F1" position="float" orientation="portrait"><label>Figure 1.</label><caption><p>Map showing the collection localities of the specimens examined in this study. Open circle (<bold>5</bold>) indicates the type locality of the new species, <italic><tp:taxon-name><tp:taxon-name-part taxon-name-part-type="genus">Orobdella</tp:taxon-name-part> <tp:taxon-name-part taxon-name-part-type="species">naraharaetmagarum</tp:taxon-name-part></tp:taxon-name></italic> sp. n., and closed circles (<bold>1–4</bold>) indicate additional localities.</p></caption><graphic xmlns:xlink="http://www.w3.org/1999/xlink" xlink:href="zookeys-553-033-g001.jpg" position="float" orientation="portrait" xlink:type="simple" id="oo_73096.jpg"/></fig></tp:treatment-sec><ref-list><ref id="B22"><mixed-citation xmlns:xlink="http://www.w3.org/1999/xlink" xlink:type="simple">
          <person-group><name name-style="western"><surname>Nakano</surname><given-names>T</given-names></name><name name-style="western"><surname>Ramlah</surname><given-names>Z</given-names></name><name name-style="western"><surname>Hikida</surname><given-names>T</given-names></name></person-group> (<year>2012</year>) <article-title>Phylogenetic position of gastrostomobdellid leeches (<tp:taxon-name><tp:taxon-name-part taxon-name-part-type="class">Hirudinida</tp:taxon-name-part></tp:taxon-name>, <tp:taxon-name><tp:taxon-name-part taxon-name-part-type="order">Arhynchobdellida</tp:taxon-name-part></tp:taxon-name>, <tp:taxon-name><tp:taxon-name-part taxon-name-part-type="suborder">Erpobdelliformes</tp:taxon-name-part></tp:taxon-name>) and a new family for the genus <italic><tp:taxon-name><tp:taxon-name-part taxon-name-part-type="genus">Orobdella</tp:taxon-name-part></tp:taxon-name></italic>.</article-title> <source>Zoologica Scripta</source> <volume>41</volume>: <fpage>177</fpage>–<lpage>185</lpage>. doi: <ext-link xlink:type="simple" ext-link-type="doi" xlink:href="10.1111/j.1463-6409.2011.00506.x">10.1111/j.1463-6409.2011.00506.x</ext-link></mixed-citation></ref><ref id="B14"><mixed-citation xmlns:xlink="http://www.w3.org/1999/xlink" xlink:type="simple">
          <person-group><name name-style="western"><surname>Nakano</surname><given-names>T</given-names></name></person-group> (<year>2010</year>) <article-title>A new species of the genus <italic><tp:taxon-name><tp:taxon-name-part taxon-name-part-type="genus">Orobdella</tp:taxon-name-part></tp:taxon-name></italic> (<tp:taxon-name><tp:taxon-name-part taxon-name-part-type="class">Hirudinida</tp:taxon-name-part></tp:taxon-name>: <tp:taxon-name><tp:taxon-name-part taxon-name-part-type="order">Arhynchobdellida</tp:taxon-name-part></tp:taxon-name>: <tp:taxon-name><tp:taxon-name-part taxon-name-part-type="family">Gastrostomobdellidae</tp:taxon-name-part></tp:taxon-name>) from Kumamoto, Japan, and a redescription of <italic><tp:taxon-name><tp:taxon-name-part taxon-name-part-type="genus">O.</tp:taxon-name-part> <tp:taxon-name-part taxon-name-part-type="species">whitmani</tp:taxon-name-part></tp:taxon-name></italic> with the designation of the lectotype.</article-title> <source>Zoological Science</source> <volume>27</volume>: <fpage>880</fpage>–<lpage>887</lpage>. doi: <ext-link xlink:type="simple" ext-link-type="doi" xlink:href="10.2108/zsj.27.880">10.2108/zsj.27.880</ext-link></mixed-citation></ref><ref id="B18"><mixed-citation xmlns:xlink="http://www.w3.org/1999/xlink" xlink:type="simple">
          <person-group><name name-style="western"><surname>Nakano</surname><given-names>T</given-names></name></person-group> (<year>2012b</year>) <article-title>A new species of <italic><tp:taxon-name><tp:taxon-name-part taxon-name-part-type="genus">Orobdella</tp:taxon-name-part></tp:taxon-name></italic> (<tp:taxon-name><tp:taxon-name-part taxon-name-part-type="class">Hirudinida</tp:taxon-name-part></tp:taxon-name>, <tp:taxon-name><tp:taxon-name-part taxon-name-part-type="order">Arhynchobdellida</tp:taxon-name-part></tp:taxon-name>, <tp:taxon-name><tp:taxon-name-part taxon-name-part-type="family">Gastrostomobdellidae</tp:taxon-name-part></tp:taxon-name>) and redescription of <italic><tp:taxon-name><tp:taxon-name-part taxon-name-part-type="genus">O.</tp:taxon-name-part> <tp:taxon-name-part taxon-name-part-type="species">kawakatsuorum</tp:taxon-name-part></tp:taxon-name></italic> from Hokkaido, Japan with the phylogenetic position of the new species.</article-title> <source>ZooKeys</source> <volume>169</volume>: <fpage>9</fpage>–<lpage>30</lpage>. doi: <ext-link xlink:type="simple" ext-link-type="doi" xlink:href="10.3897/zookeys.169.2425">10.3897/zookeys.169.2425</ext-link></mixed-citation></ref><ref id="B19"><mixed-citation xmlns:xlink="http://www.w3.org/1999/xlink" xlink:type="simple">
          <person-group><name name-style="western"><surname>Nakano</surname><given-names>T</given-names></name></person-group> (<year>2014</year>) <article-title>A new quadrannulate species of <italic><tp:taxon-name><tp:taxon-name-part taxon-name-part-type="genus">Orobdella</tp:taxon-name-part></tp:taxon-name></italic> (<tp:taxon-name><tp:taxon-name-part taxon-name-part-type="class">Hirudinida</tp:taxon-name-part></tp:taxon-name>, <tp:taxon-name><tp:taxon-name-part taxon-name-part-type="order">Arhynchobdellida</tp:taxon-name-part></tp:taxon-name>, <tp:taxon-name><tp:taxon-name-part taxon-name-part-type="family">Orobdellidae</tp:taxon-name-part></tp:taxon-name>) from central Honshu, Japan.</article-title> <source>ZooKeys</source> <volume>445</volume>: <fpage>57</fpage>–<lpage>76</lpage>. doi: <ext-link xlink:type="simple" ext-link-type="doi" xlink:href="10.3897/zookeys.445.7999">10.3897/zookeys.445.7999</ext-link></mixed-citation></ref><ref id="B20"><mixed-citation xmlns:xlink="http://www.w3.org/1999/xlink" xlink:type="simple">
          <person-group><name name-style="western"><surname>Nakano</surname><given-names>T</given-names></name><name name-style="western"><surname>Gongalsky</surname><given-names>KB</given-names></name></person-group> (<year>2014</year>) <article-title>First record of <italic><tp:taxon-name><tp:taxon-name-part taxon-name-part-type="genus">Orobdella</tp:taxon-name-part> <tp:taxon-name-part taxon-name-part-type="species">kawakatsuorum</tp:taxon-name-part></tp:taxon-name></italic> (<tp:taxon-name><tp:taxon-name-part taxon-name-part-type="class">Hirudinida</tp:taxon-name-part></tp:taxon-name>: <tp:taxon-name><tp:taxon-name-part taxon-name-part-type="order">Arhynchobdellida</tp:taxon-name-part></tp:taxon-name>: <tp:taxon-name><tp:taxon-name-part taxon-name-part-type="suborder">Erpobdelliformes</tp:taxon-name-part></tp:taxon-name>) from Kunashir Island, Kuril Islands.</article-title> <source>Biodiversity Data Journal</source> <volume>2</volume>: <elocation-id>e1058</elocation-id>. doi: <ext-link xlink:type="simple" ext-link-type="doi" xlink:href="10.3897/BDJ.2.e1058">10.3897/BDJ.2.e1058</ext-link></mixed-citation></ref><ref id="B21"><mixed-citation xmlns:xlink="http://www.w3.org/1999/xlink" xlink:type="simple">
          <person-group><name name-style="western"><surname>Nakano</surname><given-names>T</given-names></name><name name-style="western"><surname>Lai</surname><given-names>Y-T</given-names></name></person-group> (<year>2012</year>) <article-title>A new species of <italic><tp:taxon-name><tp:taxon-name-part taxon-name-part-type="genus">Orobdella</tp:taxon-name-part></tp:taxon-name></italic> (<tp:taxon-name><tp:taxon-name-part taxon-name-part-type="class">Hirudinida</tp:taxon-name-part></tp:taxon-name>, <tp:taxon-name><tp:taxon-name-part taxon-name-part-type="order">Arhynchobdellida</tp:taxon-name-part></tp:taxon-name>, <tp:taxon-name><tp:taxon-name-part taxon-name-part-type="family">Orobdellidae</tp:taxon-name-part></tp:taxon-name>) from Taipei, Taiwan.</article-title> <source>ZooKeys</source> <volume>207</volume>: <fpage>49</fpage>–<lpage>63</lpage>. doi: <ext-link xlink:type="simple" ext-link-type="doi" xlink:href="10.3897/zookeys.207.3334">10.3897/zookeys.207.3334</ext-link></mixed-citation></ref><ref id="B23"><mixed-citation xmlns:xlink="http://www.w3.org/1999/xlink" xlink:type="simple">
          <person-group><name name-style="western"><surname>Nakano</surname><given-names>T</given-names></name><name name-style="western"><surname>Seo</surname><given-names>H-Y</given-names></name></person-group> (<year>2014</year>) <article-title>First record of <italic><tp:taxon-name><tp:taxon-name-part taxon-name-part-type="genus">Orobdella</tp:taxon-name-part> <tp:taxon-name-part taxon-name-part-type="species">tsushimensis</tp:taxon-name-part></tp:taxon-name></italic> (<tp:taxon-name><tp:taxon-name-part taxon-name-part-type="class">Hirudinida</tp:taxon-name-part></tp:taxon-name>: <tp:taxon-name><tp:taxon-name-part taxon-name-part-type="order">Arhynchobdellida</tp:taxon-name-part></tp:taxon-name>: <tp:taxon-name><tp:taxon-name-part taxon-name-part-type="family">Gastrostomobdellidae</tp:taxon-name-part></tp:taxon-name>) from the Korean Peninsula and molecular phylogenetic relationships of the specimens.</article-title> <source>Animal Systematics, Evolution and Diversity</source> <volume>30</volume>: <fpage>87</fpage>–<lpage>94</lpage>. doi: <ext-link xlink:type="simple" ext-link-type="doi" xlink:href="10.5635/ASED.2014.30.2.087">10.5635/ASED.2014.30.2.087</ext-link></mixed-citation></ref></ref-list></tp:taxon-treatment>
